# Supplementary material for: RNA virome diversity and Wolbachia infection in individual Drosophila simulans flies
Source: J Gen Virol. 2021 Oct 27;102(10):001639. doi: 10.1099/jgv.0.001639 (PMC8604192; doi:10.1099/jgv.0.001639)
Supplement: Supplementary material 2 [file jgv-102-1639-s002.xlsx]

## Sheet: wsp gene
Table S1. Mapping statistics for the gene wsp across D. simulans libraries using wAu and wRi reference sequences.
Library	Strain	Covered_percent	# Reads	Median_fold
RAPP102	wAu	100	91	10
RAPP102	wRi	38.14	12	0
RAPP90	wAu	100	73	9
RAPP90	wRi	38.5	8	0
RAPP88	wAu	0	0	0
RAPP88	wRi	0	0	0
RAPP86	wAu	100	205	23
RAPP86	wRi	38.5	22	0
RAPP82	wAu	100	232	28
RAPP82	wRi	41.98	31	0
RAPP61	wAu	93.76	49	5
RAPP61	wRi	38.73	7	0
RAPP44	wAu	100	179	21
RAPP44	wRi	39.79	22	0
RAPP30	wAu	100	968	28
RAPP30	wRi	40.14	28	0
